# Supplementary material for: Medical students’ attitude towards psychiatry: a comparison of past and present
Source: Sci Rep. 2023 May 29;13:8714. doi: 10.1038/s41598-023-35797-y (PMC10227019; doi:10.1038/s41598-023-35797-y)
Supplement: Supplementary file 1 — Supplementary Information. [file 41598_2023_35797_MOESM1_ESM.zip]

Archive with 2 entries (2 files):
- Supplement file S2.docx
- Supplement file Table S1.docx
